# Supplementary material for: Vitamin Metabolism and Its Dependency on Genetic Variations Among Healthy Adults: A Systematic Review for Precision Nutrition Strategies
Source: Nutrients. 2025 Jan 10;17(2):242. doi: 10.3390/nu17020242 (PMC11767394; doi:10.3390/nu17020242)
Supplement: Supplementary file 1 [file nutrients-17-00242-s001.zip]

Archive with 1 entries (1 files):
- nutrients-3375651-supplementary.pdf
